# Supplementary material for: First-Hand Accounts of Suicidal Mental Imagery: A Taxonomy of Imagery Types
Source: Behav Sci (Basel). 2026 Jun 3;16(6):908. doi: 10.3390/bs16060908 (PMC13295482; doi:10.3390/bs16060908)
Supplement: Supplementary file 1 [file behavsci-16-00908-s001.zip]

Archive with 2 entries (2 files):
- behavsci-4263005-supplementary.pdf
- The SUMI (Suicidal Mental Imagery) Study.pdf
